# Supplementary material for: Sex differences in neuromuscular androgen receptor expression and sociosexual behavior in a sex changing fish
Source: PLoS One. 2017 May 16;12(5):e0177711. doi: 10.1371/journal.pone.0177711 (PMC5433761; doi:10.1371/journal.pone.0177711)
Supplement: S1 File — Column labeled ‘ID’ is the individual fish for which behavior and AR expression was collected. The ‘muscletype’ column includes the supracarinalis and control muscles (e.g. epaxial and hypaxial). The ‘SCarea’ column the two spinal cord that were assessed (dorsal/ventral horn). (XLS) [file pone.0177711.s001.xls]

## Sheet: scardata.csv
ID	sex	muscletype	SCarea	SL	AR_total	SCARarea	SCtotalAR	JERK72	approach72	relativemusc
5	Male	supracarinalis	Dorsal horn	35	544	186522	1	1.04	1.4	5329.2
10	Male	supracarinalis	Dorsal horn	36	243	233344	1	0	0.46	6481.77
21	Male	supracarinalis	Dorsal horn	31.5	452	94315.5	2	2.06	2.36	2994.14
38	Male	supracarinalis	Dorsal horn	38	559	272938	3	0.2	0.92	7182.57
43	Male	supracarinalis	Dorsal horn		561	354831	2	1.02	0.98
59	Male	supracarinalis	Dorsal horn		326	171887	1	0.08	0.26
76	Male	supracarinalis	Dorsal horn	38	370	81973.4	2	0.42	1.04	2157.2
86	Male	supracarinalis	Dorsal horn	33	542	186553	2	1.36	2.5	5653.11
92	Male	supracarinalis	Dorsal horn	33	269	190200	2	0	0.3	5763.63
97	Male	supracarinalis	Dorsal horn	34	346	175871	3	0.68	1.54	5172.67
102	Male	supracarinalis	Dorsal horn	35	382	239063	3	1.28	2.56	6830.36
103	Male	supracarinalis	Dorsal horn	32.5	624	107191	2	1.72	1.92	3298.18
19	Female	supracarinalis	Dorsal horn	27	93	150216	1			5563.55
46	Female	supracarinalis	Dorsal horn	23	128	156269	3			6794.3
57	Female	supracarinalis	Dorsal horn	28	67	152301	2			5439.32
99	Female	supracarinalis	Dorsal horn	28	150	65508.5	1			2339.59
804	Female	supracarinalis	Dorsal horn	19.5	102	50556.4	2			2592.63
805	Female	supracarinalis	Dorsal horn	22	111	70385.8	3			3199.35
822	Female	supracarinalis	Dorsal horn		148	93911.9	1
818	Female	supracarinalis	Dorsal horn	20	131	86360.4	1			4318.02
5	Male	epaxial	Ventral horn		27		1
10	Male	epaxial	Ventral horn		19		1
21	Male	epaxial	Ventral horn		40		2
38	Male	epaxial	Ventral horn		11		2
43	Male	epaxial	Ventral horn		12		2
59	Male	epaxial	Ventral horn		42		2
76	Male	epaxial	Ventral horn		18		2
86	Male	epaxial	Ventral horn		32		2
92	Male	epaxial	Ventral horn		0		1
97	Male	epaxial	Ventral horn		9		3
102	Male	epaxial	Ventral horn		18		3
103	Male	epaxial	Ventral horn		20		3
19	Female	epaxial	Ventral horn		53		1
46	Female	epaxial	Ventral horn		6		3
57	Female	epaxial	Ventral horn		26		1
99	Female	epaxial	Ventral horn		18		1
804	Female	epaxial	Ventral horn		3		2
805	Female	epaxial	Ventral horn		19		3
822	Female	epaxial	Ventral horn		6		0
818	Female	epaxial	Ventral horn		10		1
5	Male	hypaxial			6
10	Male	hypaxial			16
21	Male	hypaxial			41
38	Male	hypaxial			9
43	Male	hypaxial			58
59	Male	hypaxial			52
76	Male	hypaxial			70
86	Male	hypaxial			19
92	Male	hypaxial			8
97	Male	hypaxial			3
102	Male	hypaxial			42
103	Male	hypaxial			38
19	Female	hypaxial			44
46	Female	hypaxial			21
57	Female	hypaxial			26
99	Female	hypaxial			16
804	Female	hypaxial			9
805	Female	hypaxial			7
822	Female	hypaxial			9
818	Female	hypaxial			83
